# Supplementary material for: Use of a web-based educational intervention to improve knowledge of healthy diet and lifestyle in women with Gestational Diabetes Mellitus compared to standard clinic-based education
Source: BMC Pregnancy Childbirth. 2016 Aug 5;16:208. doi: 10.1186/s12884-016-0996-7 (PMC4974775; doi:10.1186/s12884-016-0996-7)
Supplement: Additional file 1: — Results of Random Numbers by using a Random Number Generator. (XLSX 9 kb) [file 12884_2016_996_MOESM1_ESM.xlsx]

## Sheet: Sheet1
Additional file 1: Results of Random Numbers by using a Random Number Generator
Range: From 1 to 116	(least to greatest)
Intervention n = 56	Control n = 60
1	2
3	5
4	7
6	8
10	9
12	11
13	14
15	16
17	19
18	20
21	26
22	29
23	30
24	32
25	33
27	34
28	35
31	37
36	38
45	39
47	40
48	41
53	42
54	43
56	44
57	46
62	49
63	50
65	51
66	52
69	55
70	58
73	59
74	60
75	61
76	64
77	67
78	68
84	71
85	72
87	79
88	80
89	81
91	82
92	83
93	86
98	90
99	94
100	95
102	96
104	97
106	101
110	103
111	105
113	107
115	108
n/a	109
n/a	112
n/a	114
n/a	116
